# Supplementary material for: Methodological Aspects of the Potential Use of Dendrochronological Techniques When Analyzing the Long-Term Impact of Tourism on Protected Areas
Source: PLoS One. 2015 Sep 1;10(9):e0136830. doi: 10.1371/journal.pone.0136830 (PMC4556516; doi:10.1371/journal.pone.0136830)
Supplement: S2 File — R codes used by authors during the data analysis. (R) [file pone.0136830.s002.R]

library (dplR)

#importing whole data

szymon <- edit(as.data.frame(NULL))
szymon <- read.table("clipboard", header=TRUE, sep="", na.strings="NA", dec=".", strip.white=TRUE)

#importing whole kopieniec data

Kop_tot <- edit(as.data.frame(NULL))
Kop_tot <- read.table("clipboard", header=TRUE, sep="", na.strings="NA", dec=".", strip.white=TRUE)

#importing whole MW
MW_tot <- edit(as.data.frame(NULL))
MW_tot <- read.table("clipboard", header=TRUE, sep="", na.strings="NA", dec=".", strip.white=TRUE)


#importing MW trampling zone data

K_tr <- edit(as.data.frame(NULL))
K_tr <- read.table("clipboard", header=TRUE, sep="", na.strings="NA", dec=".", strip.white=TRUE)

#importing MW trampling zone
MW_tr <- edit(as.data.frame(NULL))
MW_tr <- read.table("clipboard", header=TRUE, sep="", na.strings="NA", dec=".", strip.white=TRUE)

#importing MW control zone data

K_c <- edit(as.data.frame(NULL))
K_c <- read.table("clipboard", header=TRUE, sep="", na.strings="NA", dec=".", strip.white=TRUE)

#importing MW control zone
MW_c <- edit(as.data.frame(NULL))
MW_c <- read.table("clipboard", header=TRUE, sep="", na.strings="NA", dec=".", strip.white=TRUE)

#dendrochronologia

data(szymon)
szymon.glk <- glk(szymon)
mean(szymon.glk, na.rm = TRUE)

data(Kop_tot)
Kop_tot.glk <- glk(Kop_tot)
mean(Kop_tot.glk, na.rm = TRUE)

data(MW_tot)
MW_tot.glk <- glk(MW_tot)
mean(MW_tot.glk, na.rm = TRUE)

data(K_tr)
K_tr.glk <- glk(K_tr)
mean(K_tr.glk, na.rm = TRUE)

data(MW_tr)
MW_tr.glk <- glk(MW_tr)
mean(MW_tr.glk, na.rm = TRUE)

data(K_C)
K_c.glk <- glk(K_C)
mean(K_C.glk, na.rm = TRUE)

data(MW_C)
MW_C.glk <- glk(MW_C)
mean(MW_C.glk, na.rm = TRUE)

data(szymon, package="dplR")
years<-as.integer(rownames(szymon))
EPS.value(szymon)

data(Kop_tot, package="dplR")
years<-as.integer(rownames(Kop_tot))
EPS.value(Kop_tot)

data(MW_tot, package="dplR")
years<-as.integer(rownames(MW_tott))
EPS.value(MW_tot)

data(K_tr, package="dplR")
years<-as.integer(rownames(K_trt))
EPS.value(K_tr)

data(MW_tr, package="dplR")
years<-as.integer(rownames(MW_tr))
EPS.value(MW_tr)

data(K_C, package="dplR")
years<-as.integer(rownames(K_C))
EPS.value(K_C)

data(MW_C, package="dplR")
years<-as.integer(rownames(MW_C))
EPS.value(MW_C)

norm_tot <- edit(as.data.frame(NULL))
norm_tot <- read.table("clipboard", header=TRUE, sep="", na.strings="NA", dec=".", strip.white=TRUE)

norm_K_tot <- edit(as.data.frame(NULL))
norm_K_tot <- read.table("clipboard", header=TRUE, sep="", na.strings="NA", dec=".", strip.white=TRUE)

norm_MW_tot <- edit(as.data.frame(NULL))
norm_MW_tot <- read.table("clipboard", header=TRUE, sep="", na.strings="NA", dec=".", strip.white=TRUE)

norm_K_tr <- edit(as.data.frame(NULL))
norm_K_tr <- read.table("clipboard", header=TRUE, sep="", na.strings="NA", dec=".", strip.white=TRUE)

norm_K_C <- edit(as.data.frame(NULL))
norm_K_C <- read.table("clipboard", header=TRUE, sep="", na.strings="NA", dec=".", strip.white=TRUE)

norm_MW_tr <- edit(as.data.frame(NULL))
norm_MW_tr <- read.table("clipboard", header=TRUE, sep="", na.strings="NA", dec=".", strip.white=TRUE)

norm_MW_c <- edit(as.data.frame(NULL))
norm_MW_C <- read.table("clipboard", header=TRUE, sep="", na.strings="NA", dec=".", strip.white=TRUE)

library(glm2)
library (gmn)

linKopT.1 <-lm(norm_av ~ year, data=norm_K_T)


linKopC.2 <-lm(norm_av ~ year, data=norm_K_C)

linMWT.3 <-lm(norm_av ~ year, data=norm_MW_T)

linMWC.4 <-lm(norm_av ~ year, data=norm_MW_C)


NeKopT.1 <-gnm(norm_av ~ year,Mult(Exp(educ), orig:dest),family = normal, data=norm_K_T)

NeKopC.2 <-lm(norm_av ~ year,norm_av ~ year,Mult(Exp(educ), orig:dest),family = normal data=norm_K_C)

NeKWT.3 <-lm(norm_av ~ year, norm_av ~ year,Mult(Exp(educ), orig:dest),family = normaldata=norm_MW_T)

NeKMWC.4 <-lm(norm_av ~ year, norm_av ~ year,Mult(Exp(educ), orig:dest),family = normal data=norm_MW_C)


anova(linKopT.1, NeKopT.1)

anova(linKopC.2, NeKopC.2)
anova(linMWT.3, NeKWT.3)
anova(linMWC.4, linMWC.4)
